# Supplementary material for: Transcriptomics-Based Approach Identifies Spinosad-Associated Targets in the Colorado Potato Beetle, Leptinotarsa decemlineata
Source: Insects. 2020 Nov 21;11(11):820. doi: 10.3390/insects11110820 (PMC7700309; doi:10.3390/insects11110820)
Supplement: Supplementary file 1 [file insects-11-00820-s001.zip]

Archive with 1 entries (1 files):
- insects-1001903.pptx
